# Supplementary material for: Effects of Long-Term Heavy Metal Exposure on Oral Microbial Antibiotic Resistance Genes of Residents in the Mining and Smelting Area
Source: Microorganisms. 2025 Dec 10;13(12):2814. doi: 10.3390/microorganisms13122814 (PMC12736263; doi:10.3390/microorganisms13122814)
Supplement: Supplementary file 1 [file microorganisms-13-02814-s001.zip]

Archive with 1 entries (1 files):
- microorganisms-4006282-supplementary.pdf
